# Supplementary material for: Surgical Aortic Mitral Curtain Replacement: Systematic Review and Metanalysis of Early and Long-Term Results
Source: J Clin Med. 2021 Jul 17;10(14):3163. doi: 10.3390/jcm10143163 (PMC8305575; doi:10.3390/jcm10143163)
Supplement: Supplementary file 1 [file jcm-10-03163-s001.zip]

Archive with 1 entries (1 files):
- jcm-1269422-supplementary.pdf
